# Supplementary material for: The Mismatch Between Professionally Produced Vaccine Content and Audience Demand on Chinese Short-Form Video Platforms: A Cross-Platform Content Analysis
Source: Vaccines (Basel). 2026 May 30;14(6):491. doi: 10.3390/vaccines14060491 (PMC13307767; doi:10.3390/vaccines14060491)
Supplement: Supplementary file 1 [file vaccines-14-00491-s001.zip]

Archive with 1 entries (1 files):
- vaccines-4284766-supplementary.pdf
